# Supplementary material for: Cooking African Pumpkin Leaves (Momordica balsamina L.) by Stir-Frying Improved Bioactivity and Bioaccessibility of Metabolites—Metabolomic and Chemometric Approaches
Source: Foods. 2021 Nov 22;10(11):2890. doi: 10.3390/foods10112890 (PMC8621757; doi:10.3390/foods10112890)
Supplement: Supplementary file 1 [file foods-10-02890-s001.zip]

Archive with 1 entries (1 files):
- foods-1449898-supplementary.pdf
